# Supplementary material for: Influence of Sports Activities on Prosocial Behavior of Children and Adolescents: A Systematic Literature Review
Source: Int J Environ Res Public Health. 2022 May 26;19(11):6484. doi: 10.3390/ijerph19116484 (PMC9180162; doi:10.3390/ijerph19116484)
Supplement: Supplementary file 1 [file ijerph-19-06484-s001.zip]

Archive with 1 entries (1 files):
- ijerph-1700872-supplementary.pdf
